# Supplementary material for: Comparison of Kinetic Models Applied for Transport Description in Polymer Inclusion Membranes
Source: Membranes (Basel). 2023 Feb 16;13(2):236. doi: 10.3390/membranes13020236 (PMC9967031; doi:10.3390/membranes13020236)
Supplement: Supplementary file 1 [file membranes-13-00236-s001.zip]

Archive with 1 entries (1 files):
- membranes-2141890-supplementary.pdf
